# Supplementary material for: Design and Study of Nanoceria Modified by 5-Fluorouracil for Gel and Polymer Dermal Film Preparation
Source: Pharmaceuticals (Basel). 2023 Jul 29;16(8):1082. doi: 10.3390/ph16081082 (PMC10458209; doi:10.3390/ph16081082)
Supplement: Supplementary file 1 [file pharmaceuticals-16-01082-s001.zip]

Archive with 1 entries (1 files):
- pharmaceuticals-2522639-supplementary.pdf
